# Supplementary material for: In Vitro Metabolism of a Benzofuran-Substituted Nitazene: Ethyleneoxynitazene
Source: Metabolites. 2025 Oct 21;15(10):679. doi: 10.3390/metabo15100679 (PMC12566120; doi:10.3390/metabo15100679)
Supplement: Supplementary file 1 [file metabolites-15-00679-s001.zip]

Archive with 4 entries (4 files):
- Taoussi_EthyleneoxyN_SuppFigS1_FINAL.pdf
- Taoussi_EthyleneoxyN_SuppTableS1_FINAL.pdf
- Taoussi_EthyleneoxyN_SuppTableS2_FINAL.pdf
- Taoussi_EthyleneoxyN_SuppTableS3_FINAL.pdf
